# Supplementary material for: The Effect of the MgO/Al2O3 Ratio on the Thermal and Refractory Behaviors of Cordierite Ceramics
Source: Materials (Basel). 2025 Jan 3;18(1):168. doi: 10.3390/ma18010168 (PMC11721456; doi:10.3390/ma18010168)
Supplement: Supplementary file 1 [file materials-18-00168-s001.zip]

Archive with 1 entries (1 files):
- materials-3355618-supplementary.pdf
